# Supplementary material for: Arboviruses antagonize insect Toll antiviral immune signaling to facilitate the coexistence of viruses with their vectors
Source: PLoS Pathog. 2024 Jun 12;20(6):e1012318. doi: 10.1371/journal.ppat.1012318 (PMC11198909; doi:10.1371/journal.ppat.1012318)
Supplement: S1 Table — (XLS) [file ppat.1012318.s004.xls]

## Sheet: Sheet1
S1_Table Primers used in this study.
Purpose	Construct	Primer sequences
		Forward	Reverse
Yeast two hybrid assay	pGBKT7-MyD88	5'-ATGGCCATGGAGGCCGAATTCATGGCGGAATCAGAAGTAGCAG-3'	5'-CCGCTGCAGGTCGACGGATCCTCAAGCTGTGACAGGCTGTTTC-3'
	pGADT7-SfREL	5'-GCCATGGAGGCCAGTGAATTCATGGATGGAAATGATTCCGAGG-3'	5'-CAGCTCGAGCTCGATGGATCCTTAGTGCTTTCTCTTGTACTTGTATTTGC-3'
	pGBKT7-P7-1	5'-ATGGCCATGGAGGCCGAATTCATGGATAGACCTGCTCGAGAACA-3'	5'-CCGCTGCAGGTCGACGGATCCTTAAGATGATGGAGATTCAAAAACAGG-3'
	pGADT7-MyD88	5'-GCCATGGAGGCCAGTGAATTCATGGCGGAATCAGAAGTAGCAG-3'	5'-CAGCTCGAGCTCGATGGATCCTCAAGCTGTGACAGGCTGTTTC-3'
	pGADT7-SfREL-N	5'-GCCATGGAGGCCAGTGAATTCATGGATGGAAATGATTCCGAGG-3'	5'-CAGCTCGAGCTCGATGGATCCTTAAGGCAGCCGACGCACCCA-3'
	pGADT7-SfREL-C	5'-GCCATGGAGGCCAGTGAATTCATGGACATCACTGGTCGCTATCGC-3'	5'-CAGCTCGAGCTCGATGGATCCTTAGTGCTTTCTCTTGTACTTGTATTTGC-3'
	pGBKT7-SfREL	5'-ATGGCCATGGAGGCCGAATTCATGGATGGAAATGATTCCGAGG-3'	5'-CCGCTGCAGGTCGACGGATCCTTAGTGCTTTCTCTTGTACTTGTATTTGC-3'
	pGBKT7-defensin	5'-ATGGCCATGGAGGCCGAATTCATGAATTCTTCTGTCACATTATTTC-3'	5'-CCGCTGCAGGTCGACGGATCCTCAGTTCCTGCAGTAGCAGATGGTG-3'
	pGADT7-P10	5'-GCCATGGAGGCCAGTGAATTCATGGCTGACATAAGACTTGACATAG-3'	5'-CAGCTCGAGCTCGATGGATCCTCATCTGGTGACTTTATTTAACAC-3'
Baculovirus expression assay	pFastBac1-P7-1	5'-CCCACCATCGGGCGCGGATCCATGGATAGACCTGCT CGAGAACA-3'	5'-CTAGTACTTCTCGACAAGCTTTCAGATGATGGAGATTCAAAAACAGG-3'
	pFastBac1-SfREL-His	5'-CCCACCATCGGGCGCGGATCCATGGATGGAAATGATTCCGAGG-3'	5'-CTAGTACTTCTCGACAAGCTTTTAATGGTGATGGTGATGATGGTGCTTTCTCTTGTACTTG TATTTGC-3'
	pFastBac1-MyD88-Flag	5'-CCCACCATCGGGCGCGGATCCATGGCGGAATCAGAAGTAGCAG-3'	5'-CTAGTACTTCTCGACAAGCTTTTACTTATCGTCGTCATCCTTAGCTGTGACAGGCTGTTTC-3'
	pFastBac1-defensin-His	5'-CCCACCATCGGGCGCGGATCCATGAATTCTTCTGTCACATTATTTC-3'	5'-CTAGTACTTCTCGACAAGCTTTTAATGGTGATGGTGATGATGTCAGTTCCTGCAGTAGCA GATGGTG-3'
	pFastBac1-P10	5'-CCCACCATCGGGCGCGGATCCATGGCTGACATAAGACTTGACATAG-3'	5'-CTAGTACTTCTCGACAAGCTTTCATCTGGTGACTTTATTTAACAC-3'
dsRNA assay	T7-GFP	5'-ATTCTCTAGAAGCTTAATACGACTCACTATAGGGACGTAAACGGCCACAAGTTC-3'	5'-ATTCTCTAGAAGCTTAATACGACTCACTATAGGGAAGTCGTGCTGCTTCATGTG-3'
	T7-MyD88	5'-ATTCTCTAGAAGCTTAATACGACTCACTATAGGGGATGTTCCGACACCTGGACC- 3'	5'-ATTCTCTAGAAGCTTAATACGACTCACTATAGGGCACTATTCCTTGCGCTTGGG-3'
	T7-SfREL	5'-ATTCTCTAGAAGCTTAATACGACTCACTATAGGGATGGATGGAAATGATTCCGAGG-3'	5'-ATTCTCTAGAAGCTTAATACGACTCACTATAGGGTTGTGCTGGGTTTTGTGAAAGA- 3'
	T7-Toll7	5'-ATTCTCTAGAAGCTTAATACGACTCACTATAGGGCACGTAACGACCTCCGAACA-3'	5'-ATTCTCTAGAAGCTTAATACGACTCACTATAGGGCTTGGATTGCGTTCGAGCTG- 3'
	T7-Toll8	5'-ATTCTCTAGAAGCTTAATACGACTCACTATAGGGATGTGGTCTGTGTTTGCGTTGGT-3'	5'-ATTCTCTAGAAGCTTAATACGACTCACTATAGGGATGTTGTTGAGACCGAGGTCGAGCC- 3'
	T7-Dorsal	5'-ATTCTCTAGAAGCTTAATACGACTCACTATAGGGAACGGAGTGTTTGCTGGGAAT-3'	5'-ATTCTCTAGAAGCTTAATACGACTCACTATAGGGAGGCAACACACCCTCAACAT- 3'
	T7-defensin	5'-ATTCTCTAGAAGCTTAATACGACTCACTATAGGGATGAATTCTTCTGTCACATTATTTCTAG-3'	5'-ATTCTCTAGAAGCTTAATACGACTCACTATAGGGTCAGTTCCTGCAGTAGCAGATGGTG- 3'
RT-qPCR assay	q-SfREL	5'- CATCAACTTCACCGGAGGCT-3'	5'- GCGCAGTCGGTTTAATGTCC- 3'
	q-MyD88	5'- GAAAGATCAACTCCGGTGGC-3'	5'- CCACGCCAGTCTCTTGGTAG- 3'
	q-Toll7	5'-AACGAGAACACCGTACCGAC-3'	5'- AACGATCACCATCGGCAAGT- 3'
	q-Toll6	5'-CGGACCGATCTGATGAAGGG-3'	5'- CATTGGCAGTGTGTCCGTTG- 3'
	q-Toll8	5'- ACCTCGACCCCGACATAAGA-3'	5'- CACATCGGGAAGAGCGAACT- 3'
	q-Toll10	5'- CCTGAGCGCGTTGGCCGAC-3'	5'- CAGTTGAGTGAAGCGGTGGT- 3'
	q-Toll13	5'-CTATCAGCGGCCGATCTAGC-3'	5'- AAGGAGTTCGGTGAATGCGT- 3'
	q-Dorsal	5'- ATGGGAAATTCGGTGGAAACATTG-3'	5'- TCTCCAATATATTTCCATCGATTAC- 3'
	q-defensin	5'- CACATTATTTCTAGTGTTGGTTG-3'	5'- GCAGGTCGCAGGTGGCTCGCTTTG- 3'
	q-P10	5'- GTCATCTTGTGGAAAGGGTGG -3'	5'- TTTCGCTTACGGACGACTTCT-3'
	q-P7-1	5'-AATGCGTACTCCCGACCTTC-3'	5'-CGTCCTTCCGAAATAAAAGCG- 3'
	q-SfEF1	5'-CCAACCGTGAGAAGATGACC -3'	5'- GATGTCACGCACGATTTCAC-3'
Pull-down assay	pGEX-4T-SfREL	5'-GGATTTCACATATGTCCATGGATGGAAATGATTCCGAGG-3'	5'-CTCGAGTCGACCCGGGAATTCTTAGTGCTTTCTCTTGTACTTGTATTTGC- 3'
	pGEX-4T-MyD88	5'-GGATTTCACATATGTCCATGGCGGAATCAGAAGTAGCAG-3'	5'-CTCGAGTCGACCCGGGAATTCAGCTGTGACAGGCTGTTTC- 3'
	pEASY-Blunt E1-SfREL	5'-CAGCAAATGGGTCGCGGACCATGGATGGAAATGATTCCGAGG-3'	5'-CTCGAGTGCGGCCGCAAGCTTGTGCTTTCTCTTGTACTTGTATTTGC-3'
	pEASY-Blunt E1-P7-1	5'-CAGCAAATGGGTCGCGGACCATGGATAGACCTGCT CGAGAACA-3'	5'-CTCGAGTGCGGCCGCAAGCTTTCAGATGATGGAGATTCAAAAACAGG-3'
	pEASY-Blunt E1-P10	5'-CAGCAAATGGGTCGCGGACCATGGCTGACATAAGACTTGACATAG-3'	5'-CTCGAGTGCGGCCGCAAGCTTTCATCTGGTGACTTTATTTAACAC-3'
	pGEX-4T-defensin	5'-GGATTTCACATATGTCCATGAATTCTTCTGTCACATTATTTC-3'	5'-CTCGAGTCGACCCGGGAATTCTCAGTTCCTGCAGTAGCAGATGGTG- 3'
